# Supplementary material for: A holistic approach for suppression of COVID-19 spread in workplaces and universities
Source: PLoS One. 2021 Aug 12;16(8):e0254798. doi: 10.1371/journal.pone.0254798 (PMC8360595; doi:10.1371/journal.pone.0254798)
Supplement: S1 File — (ZIP) [file pone.0254798.s001.zip]

Archive with 2 entries (2 files):
- S1_Fig.tiff
- S1_File.docx
