# Supplementary material for: A holistic approach for suppression of COVID-19 spread in workplaces and universities
Source: PLoS One. 2021 Aug 12;16(8):e0254798. doi: 10.1371/journal.pone.0254798 (PMC8360595; doi:10.1371/journal.pone.0254798)
Supplement: S3 File — (ZIP) [file pone.0254798.s003.zip]

Archive with 5 entries (5 files):
- S3_File.docx
- S7_Fig.tiff
- S6_Fig.tiff
- S5_Fig.tiff
- S4_Fig.tiff
